# Supplementary material for: Functional Characterization of Aldehyde Dehydrogenase in Fusarium graminearum
Source: Microorganisms. 2023 Nov 28;11(12):2875. doi: 10.3390/microorganisms11122875 (PMC10745421; doi:10.3390/microorganisms11122875)
Supplement: Supplementary file 1 [file microorganisms-11-02875-s001.zip]

Archive with 1 entries (1 files):
- microorganisms-2682965-supplementary.pdf
